# Supplementary material for: Expression Profile of Genes Encoding Proteins Involved in Regulation of Vasculature Development and Heart Muscle Morphogenesis—A Transcriptomic Approach Based on a Porcine Model
Source: Int J Mol Sci. 2021 Aug 16;22(16):8794. doi: 10.3390/ijms22168794 (PMC8395751; doi:10.3390/ijms22168794)
Supplement: Supplementary file 1 [file ijms-22-08794-s001.zip]

Archive with 1 entries (1 files):
- ijms-1293755-supplementary.pdf
